# Supplementary material for: Crustacean Mab21 proteins drive tissue-specific antiviral immunity by activating IKKε outside the canonical nucleic-acid sensing paradigm
Source: PLoS Pathog. 2026 Feb 17;22(2):e1013986. doi: 10.1371/journal.ppat.1013986 (PMC12928593; doi:10.1371/journal.ppat.1013986)
Supplement: S4 Table — (XLSX) [file ppat.1013986.s008.xlsx]

## Sheet: Fig 2B
		Mean	SD
	1	1.00287	0.091975
	2	1.49904	0.367885
	3	1.13172	0.494694
	4	0.868803	0.36185
	5	2.64649	0.342933
	6	1.02522	0.29152
	7	0.875111	0.036944
	8	0.765255	0.069551
	9	0.610181	0.073288
	10	2.20367	0.500727

## Sheet: Fig 2C
		Mean	SD
	1	0.995242	0.080957
	2	0.89845	0.094273
	3	1.05725	0.188795
	4	0.849382	0.152512
	5	7.74405	0.877041
	6	0.875951	0.090585
	7	0.884581	0.077435
	8	0.855713	0.137237
	9	0.956912	0.171068
	10	2.98745	0.378504

## Sheet: Fig 3B
		Mean	SD
	1	1.14847	0.079135
	2	2.36822	0.143241
	3	2.12068	0.249502
	4	2.64881	0.145382

## Sheet: Fig 5A
	LvMab21-1				LvMab21-2				LvMab21-3
		Mean	SD			Mean	SD			Mean	SD
	Gill	1.19526	0.3635		Hepatopancreas	1.22863	0.3387		Gill	1.19526	0.3635
	Epidermis	6.42524	0.42233		Antennal gland	3.35582	0.823299		Epidermis	6.42524	0.42233
	Hemocyte	9.75463	1.25047		Hemocyte	4.27439	0.621999		Hemocyte	9.75463	1.25047
	Stomach	311.723	22.4458		Stomach	4.7765	1.07899		Stomach	311.723	22.4458
	Heart	586.75	58.4235		Eye stalk	5.69538	0.823562		Heart	586.75	58.4235
	Nerve	767.862	212.483		Gill	19.5792	1.28694		Nerve	767.862	212.483
	Antennal gland	2210.97	296.167		Intestine	19.9828	2.53606		Antennal gland	2210.97	296.167
	Intestine	2479.45	361.032		Nerve	32.9115	1.75603		Intestine	2479.45	361.032
	Hepatopancreas	4152.75	230.759		Heart	35.5754	5.12883		Hepatopancreas	4152.75	230.759
	Muscle	5897.63	1716.69		Epidermis	52.5632	0.918427		Muscle	5897.63	1716.69
	Eye stalk	9754.41	818.259		Muscle	82.5441	10.3102		Eye stalk	9754.41	818.259

## Sheet: Fig 5B-C
	LvMab21-1					LvMab21-2					LvMab21-3
	Hemocyte		Mean	SD		Hemocyte		Mean	SD		Hemocyte		Mean	SD
	PBS	0h	1.04442	0.377097		PBS	0h	1.00159	0.068344		PBS	0h	1.04926	0.417095
		4h	1.03738	0.196196			4h	0.976015	0.185999			4h	0.907576	0.077508
		8h	1.68766	0.340034			8h	1.07306	0.107992			8h	0.855118	0.036469
		12h	0.788759	0.03566			12h	0.923599	0.12673			12h	1.04013	0.086577
		24h	0.654568	0.088443			24h	0.887359	0.172089			24h	0.970571	0.021748
		36h	0.924494	0.011137			36h	1.03176	0.485947			36h	0.994898	0.190557
		48h	0.905621	0.129437			48h	0.966858	0.200537			48h	1.00785	0.126917
		72h	0.745985	0.091992			72h	0.685436	0.166947			72h	1.00091	0.051776
	WSSV	0h	0.996187	0.129822		WSSV	0h	1.04829	0.105566		WSSV	0h	1.11372	0.119951
		4h	2.15877	0.321334			4h	1.109	0.123306			4h	1.66855	0.546759
		8h	3.03561	1.02502			8h	1.02233	0.161482			8h	2.54401	0.306364
		12h	4.42733	0.505381			12h	3.76113	0.186133			12h	3.18262	0.067613
		24h	2.80896	0.233464			24h	1.4966	0.089471			24h	3.29449	0.034824
		36h	9.20655	0.689703			36h	4.58768	0.217177			36h	4.94741	0.019822
		48h	6.68245	0.186546			48h	1.87431	0.62778			48h	2.35188	0.074325
		72h	4.06883	0.512382			72h	3.76944	0.171649			72h	2.4236	0.299504
	poly(I:C)	0h	1.39744	0.15391		poly(I:C)	0h	1.05433	0.152485		poly(I:C)	0h	1.13576	0.097332
		4h	14.5758	2.5183			4h	1.58836	0.480176			4h	1.88184	0.126317
		8h	18.586	1.41411			8h	3.94049	0.514529			8h	4.54717	0.799279
		12h	6.1692	0.369207			12h	4.81346	1.10644			12h	1.52345	0.267284
		24h	6.78888	0.555338			24h	1.78437	0.117286			24h	1.39569	0.062819
		36h	5.28729	0.387076			36h	1.47939	0.087024			36h	2.26509	0.615589
		48h	8.04753	0.839084			48h	1.65457	0.133936			48h	2.35291	0.652593
		72h	1.54558	0.085672			72h	0.981766	0.117261			72h	1.14933	0.046191

## Sheet: Fig 6B
	Hemocyte
	qPCR-LvMab21-1	Mean	SD
	dsRNA-GFP	1.0007	0.045572
	dsRNA-LvMab21-1	0.154894	0.01703
	dsRNA-LvMab21-2	1.02519	0.1259
	dsRNA-LvMab21-3	1.35646	0.274302
	Hemocyte
	qPCR-LvMab21-2	Mean	SD
	dsRNA-GFP	1.02194	0.257587
	dsRNA-LvMab21-1	0.731762	0.254531
	dsRNA-LvMab21-2	0.118777	0.0411121
	dsRNA-LvMab21-3	0.857951	0.0109559
	Hemocyte
	qPCR-LvMab21-3	Mean	SD
	dsRNA-GFP	1.00266	0.088957
	dsRNA-LvMab21-1	1.46668	0.403766
	dsRNA-LvMab21-2	1.40819	0.554171
	dsRNA-LvMab21-3	0.194795	0.025278
	Hemocyte
	qPCR-LvVago4	Mean	SD
	dsRNA-GFP	1.00521	0.127393
	dsRNA-LvMab21-1	0.655455	0.158376
	dsRNA-LvMab21-2	0.520395	0.164757
	dsRNA-LvMab21-3	0.420521	0.147667

## Sheet: Fig 6D
	dsRNA-GFP+WSSV	dsRNA-LvMab21-1+WSSV	dsRNA-LvMab21-2+WSSV	dsRNA-LvMab21-3+WSSV
1	0.8828	0.9708	0.8532	0.8704
2	0.9403	0.9319	0.8048	0.8253
3	0.9445	0.8986	0.8938	0.8994
4	0.8829	0.8118	0.8871	0.908
5	0.9828	0.957	0.8732	0.8882
6	0.9583	0.9314	0.8223	0.8508
7	0.9233	0.8056	0.8199	0.6805
8	0.9788	0.8124	0.8214	0.7994
9	0.9348	0.8427	0.8147	0.8724
10	0.9738	0.8054	0.8479	0.8795
11	0.9293	0.8426	0.7487	0.7607
12	0.9355	0.8438	0.8247	0.9064
13	0.9707	0.8422	0.8524	0.8049
14	0.9766	0.7486	0.9009	0.8238
15	0.9486	0.7823	0.7763	0.8026
16	0.8799	0.8458	0.7538	0.8927
17	0.9199	0.9015	0.8338	0.8972
18	0.9503	0.604	0.9005	0.8663
19	0.9427	0.7877	0.764	0.8756
20	0.8823	0.8991	0.7094	0.81
21	0.8678	0.8278	0.84	0.8652
22	0.9483	0.7272	0.6402	0.8552
23	0.9553	0.7536	0.8077	0.835
24	0.8854	0.6359	0.8227	0.8745
25	0.843	0.7618	0.9065	0.84
26	0.9145	0.7244	0.9012	0.8344
27	0.7755	0.7184	0.9082	0.809
28	0.8734	0.8227	0.8792	0.657
29	0.8604	0.8705	0.9068	0.8146
30	0.9302	0.6966	0.8565	0.8093
31	0.8941	0.6322	0.839	0.866
32	0.9446	0.7386	0.6451	0.809
33	0.8717	0.7723	0.7276	0.7993
34	0.9696	0.8358	0.8882	0.8195
35	0.8771	0.8915	0.7437	0.8031
36	0.9341	0.594	0.6714	0.8059
37	0.9317	0.7777	0.8711	0.7547
38	0.7553	0.8891	0.8783	0.7735
39	0.8549	0.7768	0.866	0.7046
40	0.9469	0.6762	0.7602	0.7378
41	0.9269	0.7026	0.6333	0.7218
42	0.9662	0.5849	0.6763	0.7764
43	0.9091	0.7108	0.6117	0.7642
44	0.9386	0.6734	0.7917	0.7344
45	0.8875	0.6674	0.8755	0.7543
46	0.9492	0.7717	0.8702	0.742
47	0.9288	0.8195	0.8772	0.7307
48	0.892	0.6456	0.5992	0.6387
49	0.8979	0.6816	0.6268	0.7623
50	0.9454	0.6936	0.5765	0.7166

## Sheet: Fig 7A&S3A
	LvMab21-1					LvMab21-1					LvMab21-1
	Hepatopancreas		Mean	SD		Gill		Mean	SD		Intestine		Mean	SD
	PBS	0h	1.00083	0.049527		PBS	0h	1.00002	0.007985		PBS	0h	1.00055	0.040212
		4h	0.909279	0.069279			4h	1.04503	0.022201			4h	1.24797	0.171184
		8h	1.30584	0.292298			8h	1.05503	0.037596			8h	1.17175	0.181258
		12h	0.803949	0.163169			12h	0.965957	0.007713			12h	0.980696	0.061963
		24h	1.20178	0.073296			24h	0.954847	0.003817			24h	1.06088	0.066692
		36h	1.05288	0.13395			36h	0.926623	0.009827			36h	0.961959	0.036931
		48h	1.00342	0.057165			48h	0.928736	0.003712			48h	1.03759	0.30845
		72h	1.28755	0.127017			72h	1.0135	0.074835			72h	1.43726	0.120781
	WSSV	0h	1.00862	0.33735		WSSV	0h	1.05575	0.107402		WSSV	0h	1.13984	0.374921
		4h	1.37549	0.199468			4h	1.25187	0.049721			4h	1.16755	0.556843
		8h	2.87593	0.1086			8h	1.91239	0.738243			8h	0.943994	0.543273
		12h	2.21824	0.426712			12h	1.21496	0.114383			12h	1.11448	0.331712
		24h	1.36948	0.235406			24h	1.20475	0.217654			24h	4.0252	1.13611
		36h	3.48951	0.687994			36h	5.54504	0.273998			36h	1.15306	0.293363
		48h	3.31202	0.320986			48h	4.38748	1.19759			48h	1.42217	0.740545
		72h	0.730396	0.060992			72h	5.86295	0.588895			72h	0.925665	0.213142
	poly(I:C)	0h	1.03288	0.121498		poly(I:C)	0h	0.897233	0.077908		poly(I:C)	0h	0.845372	0.20246
		4h	1.03128	0.477878			4h	1.14685	0.141074			4h	1.27339	0.330308
		8h	3.93262	0.410908			8h	6.48486	1.37246			8h	3.43742	1.01032
		12h	1.13362	0.105875			12h	5.57792	0.44323			12h	1.05355	0.349702
		24h	2.67211	0.138225			24h	2.01064	0.428767			24h	3.23937	0.816041
		36h	1.11898	0.282968			36h	1.66446	0.214288			36h	1.35539	0.286403
		48h	0.860087	0.062445			48h	1.53378	0.133401			48h	0.716464	0.096264
		72h	0.673641	0.078111			72h	1.70381	0.542701			72h	1.32747	0.344335

## Sheet: Fig 7B&S3B
	LvMab21-2					LvMab21-2					LvMab21-2
	Hepatopancreas		Mean	SD		Gill		Mean	SD		Intestine		Mean	SD
	PBS	0h	1.00083	0.049527		PBS	0h	1.00002	0.007985		PBS	0h	1.00789	0.149653
		4h	0.909279	0.069279			4h	1.04503	0.022201			4h	1.10959	0.324925
		8h	1.30584	0.292298			8h	1.05503	0.037596			8h	0.915322	0.30811
		12h	0.803949	0.163169			12h	0.965957	0.007713			12h	1.18547	0.078249
		24h	1.20178	0.073296			24h	0.954847	0.003817			24h	0.782973	0.135774
		36h	1.05288	0.13395			36h	0.926623	0.009827			36h	1.10138	0.121553
		48h	1.00342	0.057165			48h	0.928736	0.003712			48h	1.48662	0.158248
		72h	1.28755	0.127017			72h	1.0135	0.074835			72h	0.955771	0.170855
	WSSV	0h	1.00862	0.33735		WSSV	0h	1.05575	0.107402		WSSV	0h	0.944772	0.292586
		4h	1.37549	0.199468			4h	1.25187	0.049721			4h	1.96993	0.690171
		8h	2.87593	0.1086			8h	1.91239	0.738243			8h	1.70106	0.384879
		12h	2.21824	0.426712			12h	1.21496	0.114383			12h	1.91038	0.502587
		24h	1.36948	0.235406			24h	1.20475	0.217654			24h	2.5288	0.39735
		36h	3.48951	0.687994			36h	5.54504	0.273998			36h	1.5107	0.417093
		48h	3.31202	0.320986			48h	4.38748	1.19759			48h	1.81428	1.01028
		72h	0.730396	0.060992			72h	5.86295	0.588895			72h	1.49205	0.215753
	poly(I:C)	0h	1.03288	0.121498		poly(I:C)	0h	0.897233	0.077908		poly(I:C)	0h	1.24409	0.161103
		4h	1.03128	0.477878			4h	1.14685	0.141074			4h	1.52802	0.205639
		8h	3.93262	0.410908			8h	6.48486	1.37246			8h	7.52134	0.340038
		12h	1.13362	0.105875			12h	5.57792	0.44323			12h	2.05039	0.447285
		24h	2.67211	0.138225			24h	2.01064	0.428767			24h	8.53534	2.31541
		36h	1.11898	0.282968			36h	1.66446	0.214288			36h	0.881018	0.15363
		48h	0.860087	0.062445			48h	1.53378	0.133401			48h	1.6309	0.625885
		72h	0.673641	0.078111			72h	1.70381	0.542701			72h	1.04927	0.168928

## Sheet: Fig 7C&S3C
	LvMab21-3					LvMab21-3					LvMab21-3
	Hepatopancreas		Mean	SD		Gill		Mean	SD		Intestine		Mean	SD
	PBS	0h	1.00186	0.075756		PBS	0h	1.00491	0.121479		PBS	0h	1.00618	0.133175
		4h	0.945629	0.194699			4h	0.941741	0.011267			4h	0.97449	0.26973
		8h	1.0202	0.14165			8h	1.01642	0.018556			8h	1.21115	0.236803
		12h	0.96075	0.153253			12h	1.03537	0.018029			12h	1.33973	0.204007
		24h	1.18454	0.054099			24h	1.03303	0.021802			24h	0.931996	0.271825
		36h	1.08212	0.249151			36h	1.01164	0.008078			36h	1.11163	0.084056
		48h	0.889223	0.080908			48h	0.986333	0.017175			48h	1.36949	0.201521
		72h	0.879774	0.054856			72h	1.13814	0.093222			72h	0.863575	0.089364
	WSSV	0h	0.989482	0.125407		WSSV	0h	0.924232	0.105051		WSSV	0h	0.960116	0.267593
		4h	1.00255	0.246102			4h	1.78662	0.061652			4h	2.77664	0.23023
		8h	0.90335	0.006262			8h	1.23908	0.089811			8h	2.10984	0.06605
		12h	0.827732	0.074511			12h	0.931257	0.032374			12h	2.23508	0.7745
		24h	2.19947	0.598666			24h	1.376	0.124367			24h	1.9144	0.422039
		36h	1.61202	0.219838			36h	3.23502	0.098529			36h	1.65223	0.405198
		48h	1.24124	0.195036			48h	0.924474	0.076837			48h	1.43906	0.185676
		72h	1.23148	0.109236			72h	1.18864	0.087037			72h	1.88806	0.042307
	poly(I:C)	0h	0.908886	0.12176		poly(I:C)	0h	0.982181	0.090978		poly(I:C)	0h	0.949684	0.249729
		4h	1.20295	0.099643			4h	0.890591	0.067456			4h	2.94601	0.396646
		8h	1.8487	0.148738			8h	2.02404	0.182199			8h	2.43453	0.350981
		12h	1.1279	0.028321			12h	1.92538	0.116915			12h	2.43723	0.491371
		24h	1.26316	0.150046			24h	1.15811	0.253383			24h	3.56513	0.596901
		36h	2.18761	0.346843			36h	1.28724	0.122031			36h	1.55273	0.086069
		48h	1.12928	0.073211			48h	0.949477	0.059203			48h	1.22811	0.366666
		72h	1.92836	0.243675			72h	0.996991	0.109532			72h	0.823818	0.073075

[truncated: 5 more sheets: Fig 8A, Fig 9A, Fig 9B, Fig 9C, Sheet1]
